# Supplementary material for: A Time-Saving Strategy to Generate Double Maternal Mutants by an Oocyte-Specific Conditional Knockout System in Zebrafish
Source: Biology (Basel). 2021 Aug 16;10(8):777. doi: 10.3390/biology10080777 (PMC8389640; doi:10.3390/biology10080777)
Supplement: Supplementary file 1 [file biology-10-00777-s001.zip]

Archive with 1 entries (1 files):
- biology-1291924-supplementary.pdf
